# Supplementary material for: Quorum Sensing System Affects the Plant Growth Promotion Traits of Serratia fonticola GS2
Source: Front Microbiol. 2020 Oct 30;11:536865. doi: 10.3389/fmicb.2020.536865 (PMC7720635; doi:10.3389/fmicb.2020.536865)
Supplement: Supplementary file 9 [file Table_4.XLSX]

## Sheet: PGPR , C and N related genes
Gene	RT vs WT		AI vs WT
	log2FoldChange	pvalue	log2FoldChange	pvalue
flagellar regulatory protein FliZ	0.0829855	0.88037	-0.336585	0.543512
RNA polymerase sigma factor FliA	0.13784	0.793722	-0.233782	0.658296
flagellin FliC	0.248432	0.679692	-0.322844	0.59419
Flagellar cap protein	0.461642	0.411982	0.310439	0.582632
flagellar protein FliS	0.191525	0.762322	-0.452848	0.478578
flagellar protein FliT	0.471778	0.461595	0.660158	0.305399
araC family transcriptional regulator	0.373278	0.506235	0.434485	0.440837
flagellar hook-basal body complex protein FliE	0.534649	0.48373	-0.470389	0.538949
flagellar basal body M-ring protein FliF	0.188141	0.703299	-0.00585653	0.99062
flagellar motor switch protein FliG	-0.0555504	0.933156	0.603063	0.362864
flagellar assembly protein FliH	0.458128	0.501966	-0.304138	0.659018
flagellum-specific ATP synthase	0.33833	0.518967	0.0701744	0.893919
flagellar FliJ protein	-0.46053	0.417786	-0.364424	0.522372
flagellar hook-length control protein FliK	-0.118591	0.902954	-1.49248	0.130922
flagellar basal body-associated protein FliL	-0.0985015	0.88984	-0.820165	0.251781
flagellar motor switch protein FliM	-0.195393	0.68886	-0.170302	0.728768
flagellar motor switch protein FliN	-0.458458	0.423753	-0.310761	0.591091
flagellar biosynthetic protein FliO	-0.346427	0.577826	0.290393	0.641437
flagellar biosynthetic protein FliP	-0.196631	0.75347	-0.62824	0.320466
flagellar biosynthetic protein FliQ	-0.615729	0.482735	0.69448	0.428593
flagellar biosynthetic protein FliR	-0.760365	0.426093	0.766824	0.422235
flagellar hook-filament junction protein FlgL	0.371784	0.503027	0.403942	0.468749
flagellar hook-associated protein FlgK	0.0717936	0.918104	-0.709285	0.311579
flagellar assembly peptidoglycan hydrolase FlgJ	-1.05738	0.298919	0.664084	0.514205
flagellar basal-body rod protein FlgG	0.0696131	0.883274	-0.0585796	0.902468
flagellar basal body rod protein FlgF	0.537672	0.377442	0.100631	0.869713
flagellar hook protein FlgE	0.471918	0.553055	-0.620492	0.438559
flagellar hook assembly protein FlgD	0.427039	0.53136	-0.325317	0.638511
flagellar basal body rod protein FlgC	-0.0143788	0.976513	-0.19373	0.69375
flagellar basal body rod protein FlgB	-0.173112	0.72052	-0.117573	0.80955
flagellar basal body P-ring formation protein FlgA	-0.422365	0.501029	0.227847	0.716971
anti-sigma-28 factor FlgM	-0.577893	0.451183	-1.00147	0.194676
flagellar biosynthesis protein FlgN	0.364431	0.526898	0.455576	0.433009
Rpn family recombination-promoting nuclease/putative transposase	0.584237	0.34352	0.465048	0.453209
flagellar protein FlhE	0.204184	0.811896	-1.02359	0.234028
flagellar biosynthesis protein FlhA	-0.458841	0.597453	0.796339	0.359496
flagellar type III secretion system protein FlhB	-0.749828	0.315792	-0.858696	0.252981
protein phosphatase CheZ	-0.105356	0.868902	-0.646031	0.314018
chemotaxis protein CheY	-0.0576042	0.934671	-0.777424	0.273333
protein-glutamate O-methyltransferase CheR	0.0379928	0.947384	0.45456	0.430577
methyl-accepting chemotaxis protein	-0.611791	0.523178	0.892549	0.35167
chemotaxis protein CheW	-0.0262833	0.961438	0.345515	0.525895
chemotaxis protein CheA	-0.532883	0.508396	0.581297	0.471054
flagellar motor protein MotB	0.536445	0.368498	0.421166	0.482131
flagellar motor stator protein MotA	0.106161	0.934392	2.07446	0.107707
flagellar transcriptional regulator FlhC	-1.37867	0.540367	4.01096	0.0748503
flagellar transcriptional regulator FlhD	-1.42562	0.188445	0.484385	0.65498
trp operon repressor	-1.14071	0.170061	-0.170629	0.837597
anthranilate synthase component 1	0.38055	0.495703	0.383446	0.49567
anthranilate synthase component II	-0.0477113	0.921077	-0.119931	0.805739
anthranilate phosphoribosyltransferase	0.315633	0.541439	0.133801	0.796978
bifunctional indole-3-glycerol-phosphate synthase TrpC/phosphoribosylanthranilate isomerase TrpF	-0.183988	0.730143	0.185705	0.72907
tryptophan synthase subunit beta	0.0203007	0.967429	0.238755	0.632173
tryptophan synthase subunit alpha	0.178653	0.710041	0.0209482	0.96538
indolepyruvate decarboxylase	-0.392705	0.500539	0.128302	0.825974
prepilin peptidase-dependent protein	-0.268902	0.71139	0.60705	0.403972
acetolactate decarboxylase	0.275074	0.597658	0.338897	0.516308
acetolactate synthase AlsS	0.262976	0.686599	0.70172	0.282418
acetolactate synthase 2 catalytic subunit	0.535546	0.471242	0.962178	0.195947
acetolactate synthase 2 small subunit	-0.0616914	0.928749	0.658004	0.340649
acetolactate synthase isozyme 1 small subunit	-2.82305	0.0773971	-2.75777	0.0845194
acetolactate synthase large subunit	-3.03682	0.0802152	-3.27217	0.0594437
acetolactate synthase 3 large subunit	-3.35421	0.0644752	-3.39116	0.0616179
acetolactate synthase small subunit	-3.20805	0.0602442	-2.94464	0.0845877
D-cysteine desulfhydrase	0.314192	0.583944	-0.0759351	0.896887
ammonia-forming nitrite reductase cytochrome c552 subunit	0.152542	0.806791	-0.469134	0.454391
cytochrome c nitrite reductase pentaheme subunit	-0.054435	0.937177	-0.757577	0.273994
cytochrome c nitrite reductase Fe-S protein	0.254641	0.622414	-0.0572304	0.912209
cytochrome c nitrite reductase subunit NrfD	-0.0453662	0.932574	-0.369065	0.493016
heme lyase NrfEFG subunit NrfE	-0.421974	0.54249	-0.826864	0.233719
heme lyase NrfEFG subunit NrfF	-0.075921	0.911168	-0.73635	0.28225
heme lyase NrfEFG subunit NrfG	-0.129906	0.871077	-1.05597	0.188851
respiratory nitrate reductase subunit gamma	0.131501	0.816245	-0.342738	0.546147
nitrate reductase molybdenum cofactor assembly chaperone	0.278933	0.638587	-0.273927	0.64645
nitrate reductase subunit beta	0.0589515	0.89799	0.00677322	0.988302
nitrate reductase subunit alpha	0.420386	0.458112	0.0513937	0.928223
helix-turn-helix domain-containing protein	0.542405	0.3625	0.208071	0.728233
narK family nitrate/nitrite MFS transporter	0.277434	0.654428	-0.34297	0.582715
nitrate/nitrite two-component system sensor histidine kinase NarX	0.122469	0.818894	-0.249345	0.643668
two-component system response regulator NarL	-0.602941	0.348495	-0.041753	0.948592
ferredoxin-type protein NapG	0.671608	0.425742	-0.523119	0.538418
nitrate reductase catalytic subunit NapA	1.42345	0.125094	0.853751	0.361002
nitrate reductase	0.575868	0.354417	0.0990366	0.874016
ferredoxin-type protein NapF	0.673853	0.30249	0.168843	0.796858
nitrate/nitrite two-component system sensor histidine kinase NarQ	0.191679	0.699916	0.247926	0.619756
nitrate/nitrite response regulator protein narL	0.333158	0.607302	-0.371521	0.568233
succinate dehydrogenase/fumarate reductase iron-sulfur subunit	0.00351376	0.996683	-1.11368	0.188689
malate dehydrogenase	0.0959115	0.844355	0.172345	0.726904
citrate synthase	0.400756	0.499787	-0.103312	0.862967
succinate dehydrogenase cytochrome b556 subunit	0.269699	0.61904	-0.120087	0.825854
succinate dehydrogenase cytochrome b556 small membrane subunit	-0.117846	0.830589	0.120718	0.831089
succinate dehydrogenase flavoprotein subunit	0.411344	0.512076	-0.222184	0.724136
succinate dehydrogenase iron-sulfur subunit	0.00387748	0.994203	-0.335898	0.531204
2-oxoglutarate dehydrogenase E1 component	-0.0880465	0.85	0.0220786	0.962334
2-oxoglutarate dehydrogenase complex dihydrolipoyllysine-residue succinyltransferase	0.0134154	0.981654	-0.460148	0.432551
Succinyl-CoA ligase [ADP-forming] subunit beta	-0.291292	0.646876	-0.676318	0.289291
succinate--CoA ligase subunit alpha	-1.40043	0.184602	0.414776	0.69438
Isocitrate dehydrogenase [NADP]	-4.17816	0.0673712	-5.44809	0.0172694
malate dehydrogenase	-0.462253	0.492904	-0.767626	0.255552
flavinator of succinate dehydrogenase	1.04959	0.235514	-0.110289	0.901
fumarate hydratase	0.571362	0.355169	0.147311	0.812966
bifunctional isocitrate dehydrogenase kinase/phosphatase	0.00180278	0.996867	-0.0238419	0.9588

## Sheet: Differentially expressed genes
AI					RT
Gene	pvalue	log2FoldChange			Gene	pvalue	log2FoldChange
type IV toxin-antitoxin system YeeU family antitoxin	0.0376232	-2.90127			NAD(+) diphosphatase	0.0450445	-2.59987
toxin	0.0197104	-3.81572			transcriptional activator NhaR	0.0480107	-3.53877
Uncharacterised protein	0.0281881	-3.30821			isoleucine--tRNA ligase	0.0501234	-3.65428
DNA repair protein RadC	0.0286104	-3.30875			peptidylprolyl isomerase	0.0503996	-3.07
membrane protein	0.0308492	-3.22269			Carbamoyl-phosphate synthase small chain	0.0430313	-3.38874
triose-phosphate isomerase	0.0470685	-2.64711			agglutination protein	0.0491273	-2.78932
aquaporin	0.0278634	-3.35924			glutathione-regulated potassium-efflux system oxidoreductase KefF	0.0483191	-3.03573
1,4-dihydroxy-2-naphthoate polyprenyltransferase	0.0354201	-2.94285			threonine/serine exporter ThrE family protein	0.0471166	-3.12176
cell division protein FtsN	0.0358723	-3.01609			dihydrofolate reductase	0.0392535	-2.99466
U32 family peptidase	0.0237431	-3.53388			Ribosomal RNA small subunit methyltransferase A	0.0497759	-3.73416
MurR/RpiR family transcriptional regulator	0.0248916	-3.46753			Peptidyl-prolyl cis-trans isomerase surA	0.0421749	-3.53683
aldo/keto reductase	0.0205625	3.69995			DedA family protein	0.0365749	-3.15817
nicotinate-nucleotide adenylyltransferase	0.0442735	-2.97784			transcriptional regulator LeuO	0.045867	-3.13418
MFS transporter	0.0142565	-5.07156			transcriptional regulator MraZ	0.0342043	-3.27244
kinase	0.0395832	-4.1328			cell division protein FtsL	0.0491152	-3.35792
GntR family transcriptional regulator	0.0429786	-4.12905			peptidoglycan glycosyltransferase FtsI	0.0492564	-3.30285
GMC family oxidoreductase	0.0361158	-4.41297			aldo/keto reductase	0.0500666	2.48466
gluconate 2-dehydrogenase subunit 3 family protein	0.0291559	-4.46696			HupE/UreJ family protein	0.032768	-3.06666
GNAT family N-acetyltransferase	0.0466084	-3.9729			ADP-ribosylglycohydrolase family protein	0.048535	-3.26322
amino acid permease	0.040162	-4.04152			beta-galactosidase	0.0462576	-4.02955
beta-galactosidase subunit alpha	0.0502948	-3.55036			adenylosuccinate lyase	0.0477158	-4.17088
transcriptional regulator EbgR	0.0408109	-4.16983			LysE family translocator	0.0483645	-3.98201
LacI family DNA-binding transcriptional regulator	0.0161636	-5.41958			DNA-binding winged helix-turn-helix (wHTH) protein	0.0471961	-4.08394
MFS transporter	0.0293181	-4.48278			serine hydrolase	0.0493683	-3.73503
Galactoside O-acetyltransferase	0.0196692	-5.04638			HutD family protein	0.028643	-3.24974
adenylosuccinate lyase	0.0409933	-4.3102			Uncharacterised protein	0.0476981	-3.23877
High frequency lysogenization protein HflD	0.0205583	-5.17427			translation initiation factor IF-3	0.0463889	-2.55643
tRNA 2-thiouridine(34) synthase MnmA	0.0355882	-4.29401			Fe-S cluster assembly protein SufD	0.0292149	-3.21441
NUDIX hydrolase	0.0133022	-5.59346			cysteine desulfurase SufS	0.0273276	-3.29702
23S rRNA pseudouridine(2457) synthase RluE	0.0186366	-5.59129			cupin	0.0406096	-3.31565
Isocitrate dehydrogenase [NADP]	0.0172694	-5.44809			Bcr/CflA family multidrug efflux MFS transporter	0.0483566	-3.17965
type 1 fimbrial protein	0.0251798	-4.82002			transcriptional regulator SlyA	0.0482464	-3.31391
type 1 fimbrial protein	0.0330982	-4.26599			DUF3811 domain-containing protein	0.039366	-3.15199
fimbria/pilus periplasmic chaperone	0.0207146	-5.06958			Uncharacterised protein	0.0347564	-2.95331
fimbrial biogenesis outer membrane usher protein	0.0345837	-4.32894			electron transport complex subunit RsxC	0.0305145	-3.34267
AAA family ATPase	0.0365347	-4.25662			serine hydrolase	0.0426718	-2.71601
DNA-binding winged helix-turn-helix (wHTH) protein	0.0466277	-4.09686			class II fumarate hydratase	0.0418487	-2.96295
gamma-glutamylputrescine oxidoreductase	0.0278651	-4.62973			FTR1 family protein	0.0327314	-3.03526
aldehyde dehydrogenase PuuC	0.0302419	-4.51649			AEC family transporter	0.0388309	3.27268
transcriptional regulator	0.0379964	-4.18782			conjugal transfer protein TrbC	0.0433825	-3.2608
gamma-glutamyl-gamma-aminobutyrate hydrolase	0.0297638	-4.38143
glutamine synthetase	0.0464176	-3.97724
APC family permease	0.0435498	-4.01618
drug/metabolite DMT transporter permease	0.0258305	-4.71176
Uncharacterised protein	0.035213	-4.09423
nucleoside-specific channel-forming protein Tsx	0.0388042	-4.16656
N-formylglutamate deformylase	0.0478826	-3.87502
imidazolonepropionase	0.0262539	-4.44567
cysteine desulfuration protein SufE	0.0304753	-4.50508
MATE family efflux transporter	0.0406467	-4.02765
LysR family transcriptional regulator	0.0159917	-5.40328
3-beta hydroxysteroid dehydrogenase	0.0424865	-3.9652
glycine zipper 2TM domain-containing protein	0.0371853	-3.90021
anhydro-N-acetylmuramic acid kinase	0.0416454	-3.8845
Membrane-bound lysozyme inhibitor of C-type lysozyme precursor	0.0386365	-3.93631
pyridoxamine 5'-phosphate oxidase	0.0320594	-4.22319
tyrosine--tRNA ligase	0.0490986	-3.51406
4-hydroxy-tetrahydrodipicolinate synthase	0.0390525	-3.85651
HD domain-containing protein	0.0228234	-4.55108
Uncharacterized conserved protein	0.0418944	-3.72754
RidA family protein	0.0211699	-4.76198
3'-kinase	0.0419023	-3.97391
benzoate/H(+) symporter BenE family transporter	0.0297885	-4.23037
XRE family transcriptional regulator	0.0111997	-5.61423
type I toxin-antitoxin system toxin HokA	0.0223301	-4.85508
type I toxin-antitoxin system toxin HokA	0.032001	-4.25988
dipeptide/tripeptide permease DtpA	0.0286878	-4.23457
endonuclease III	0.0285416	-4.15334
electron transport complex protein RnfE	0.0322488	-4.06535
electron transport complex subunit RsxG	0.0158182	-5.04217
electron transport complex subunit RsxD	0.0255686	-4.4261
helix-turn-helix domain-containing protein	0.0255757	-4.53086
electron transport complex subunit RsxB	0.0185821	-4.90318
Electron transport complex protein RnfA	0.0233767	-4.63064
Inner membrane protein ydgK	0.0291083	-4.38798
L-arabinose isomerase	0.0384513	-3.93946
ribulokinase	0.0298937	-4.37232
L-arabinose ABC transporter ATP-binding protein AraG	0.0238103	-4.65672
L-arabinose ABC transporter permease AraH	0.0253323	-4.54257
arabinose operon transcriptional regulator AraC	0.04014	-4.15774
oxidoreductase	0.010725	-5.67528
bile acid:sodium symporter	0.0102634	-5.80527
NIPSNAP family protein	0.0436979	-3.90003
polyketide synthase	0.0185853	-4.76095
MFS transporter	0.0163769	-4.96773
LysR family transcriptional regulator	0.0342051	-4.05888
adenosine deaminase	0.0293023	-4.03802
pyridoxal phosphate-dependent aminotransferase	0.0228244	-4.44032
PTS maltose transporter subunit IICB	0.0257916	-4.34439
Mal regulon transcriptional regulator MalI	0.0236394	-4.4008
alpha/beta fold hydrolase	0.0355254	-3.82027
mannose-6-phosphate isomerase	0.0261228	-4.2229
AhpC/TSA family protein	0.0307607	-4.07787
drug:proton antiporter	0.0322381	-4.20211
DNA replication terminus site-binding protein	0.0354471	-4.04886
MFS transporter	0.0403724	-3.76032
Making large colonies protein	0.0417909	-3.64879
LysR family transcriptional regulator	0.038273	-3.80237
D-alanyl-D-alanine carboxypeptidase family protein	0.0407048	-2.89354
outer membrane protein assembly factor BamC	0.0378825	-2.89026
Putative peroxiredoxin bcp	0.0440615	-2.78631
E3 ubiquitin--protein ligase	0.0403318	-2.88536
uracil transporter	0.0427604	-2.77431
magnesium transporter	0.020407	-7.21831
